# Supplementary material for: The Combined Effect of Western Diet Consumption and Diclofenac Administration Alters the Gut Microbiota and Promotes Anastomotic Leakage in the Distal Colon
Source: Biomedicines. 2024 Sep 24;12(10):2170. doi: 10.3390/biomedicines12102170 (PMC11504258; doi:10.3390/biomedicines12102170)
Supplement: Supplementary file 1 [file biomedicines-12-02170-s001.zip]

Archive with 1 entries (1 files):
- biomedicines-3099025-supplementary.pdf
